# Supplementary material for: A New qPCR Assay for the Rapid Diagnosis of Anthonomus grandis Subspecies
Source: Insects. 2023 Oct 31;14(11):845. doi: 10.3390/insects14110845 (PMC10671495; doi:10.3390/insects14110845)
Supplement: Supplementary file 1 [file insects-14-00845-s001.zip]

Archive with 2 entries (2 files):
- Supplementary Material S1 - DNA QC & Fluoresence Analysis.xlsx
- Supplementary Material S2 - Running and Analyzing the ANZTMGE Assay.pdf
